# Supplementary material for: Ionizing Radiation Induces Resistant Glioblastoma Stem-Like Cells by Promoting Autophagy via the Wnt/β-Catenin Pathway
Source: Life (Basel). 2021 May 18;11(5):451. doi: 10.3390/life11050451 (PMC8157563; doi:10.3390/life11050451)
Supplement: Supplementary file 1 [file life-11-00451-s001.zip]

Archive with 3 entries (2 files):
- life-1197210-supplementary/
- life-1197210-supplementary/life-1197210-original western blot figure.pdf
- life-1197210-supplementary/life-1197210-supplementary.pdf
